# Supplementary material for: Real-World Evidence on Disease Burden and Economic Impact of Sickle Cell Disease in Italy
Source: J Clin Med. 2022 Dec 23;12(1):117. doi: 10.3390/jcm12010117 (PMC9821386; doi:10.3390/jcm12010117)
Supplement: Supplementary file 1 [file jcm-12-00117-s001.zip]

Archive with 1 entries (1 files):
- jcm-2065241-supplementary.pdf
